# Supplementary material for: Haemoprocessor: A Portable Platform Using Rapid Acoustically Driven Plasma Separation Validated by Infrared Spectroscopy for Point-of-Care Diagnostics
Source: Biosensors (Basel). 2022 Feb 14;12(2):119. doi: 10.3390/bios12020119 (PMC8924765; doi:10.3390/bios12020119)
Supplement: Supplementary file 1 [file biosensors-12-00119-s001.zip]

Archive with 3 entries (3 files):
- Haemoprocessor-Supplementary_Biosensors.pdf
- HaemoprocessorSupplementary Video 2.mp4
- Haemoprocessor_Supplementary Video1.mp4
